# Supplementary material for: Double-Decker Platinum Complexes: From Visible to NIR-II Luminescence
Source: Inorg Chem. 2025 Aug 22;64(34):17523–32. doi: 10.1021/acs.inorgchem.5c03110 (PMC12406188; doi:10.1021/acs.inorgchem.5c03110)
Supplement: Supplementary file 2 [file ic5c03110_si_002.xyz]

74
[2a, S0]
Pt    -0.112000000     1.546000000    -0.770000000
S     2.107000000    -1.152000000    -1.985000000
N     1.535000000     1.935000000     0.409000000
N     1.288000000     1.919000000     1.739000000
N     0.979000000     1.315000000    -2.621000000
N     2.023000000     0.321000000    -4.283000001
C     2.847000000     2.091000000     0.258000000
C     3.464000000     2.184000000     1.513000000
C     2.441000000     2.062000000     2.431000000
C    -0.059000000     1.724000000     2.130000000
C    -0.985000000     1.601000000     1.045000000
C    -2.299000000     1.387000000     1.395000000
C    -2.715000000     1.243000000     2.744000000
C    -1.749000000     1.324000000     3.790000000
C    -0.404000000     1.595000000     3.450000000
C    -4.061000000     0.963000000     3.087000000
C    -4.429000001     0.741000000     4.391000001
C    -3.464000000     0.796000000     5.423000001
C    -2.155000000     1.089000000     5.126000001
C     1.667000000     0.222000000    -2.969000000
C     0.886000000     2.115000000    -3.735000000
C     1.537000000     1.519000000    -4.772000001
C     2.741000000    -0.681000000    -5.037000001
Pt     0.112000000    -1.546000000    -0.770000000
S    -2.107000000     1.152000000    -1.985000000
N    -1.535000000    -1.935000000     0.409000000
N    -1.288000000    -1.919000000     1.739000000
N    -0.979000000    -1.315000000    -2.621000000
N    -2.023000000    -0.321000000    -4.283000001
C    -2.847000000    -2.091000000     0.258000000
C    -3.464000000    -2.184000000     1.513000000
C    -2.441000000    -2.062000000     2.431000000
C     0.059000000    -1.724000000     2.130000000
C     0.985000000    -1.601000000     1.045000000
C     2.299000000    -1.387000000     1.395000000
C     2.715000000    -1.243000000     2.744000000
C     1.749000000    -1.324000000     3.790000000
C     0.404000000    -1.595000000     3.450000000
C     4.061000000    -0.963000000     3.087000000
C     4.429000001    -0.741000000     4.391000001
C     3.464000000    -0.796000000     5.423000001
C     2.155000000    -1.089000000     5.126000001
C    -1.667000000    -0.222000000    -2.969000000
C    -0.886000000    -2.115000000    -3.735000000
C    -1.537000000    -1.519000000    -4.772000001
C    -2.741000000     0.681000000    -5.037000001
H     3.271000000     2.116000000    -0.739000000
H     4.517000001     2.306000000     1.726000000
H     2.453000000     2.044000000     3.513000000
H    -3.055000000     1.278000000     0.614000000
H     0.341000000     1.654000000     4.245000001
H    -4.796000001     0.909000000     2.283000000
H    -5.467000001     0.519000000     4.636000001
H    -3.763000000     0.610000000     6.453000001
H    -1.401000000     1.137000000     5.915000001
H     0.350000000     3.056000000    -3.696000000
H     1.712000000     1.825000000    -5.795000001
H     2.282000000    -1.663000000    -4.873000001
H     3.792000000    -0.732000000    -4.729000001
H     2.689000000    -0.424000000    -6.099000001
H    -3.271000000    -2.116000000    -0.739000000
H    -4.517000001    -2.306000000     1.726000000
H    -2.453000000    -2.044000000     3.513000000
H     3.055000000    -1.278000000     0.614000000
H    -0.341000000    -1.654000000     4.245000001
H     4.796000001    -0.909000000     2.283000000
H     5.467000001    -0.519000000     4.636000001
H     3.763000000    -0.610000000     6.453000001
H     1.401000000    -1.137000000     5.915000001
H    -0.350000000    -3.056000000    -3.696000000
H    -1.712000000    -1.825000000    -5.795000001
H    -2.282000000     1.663000000    -4.873000001
H    -3.792000000     0.732000000    -4.729000001
H    -2.689000000     0.424000000    -6.099000001

74
[2a, T1]
Pt   -0.119000000     1.532000000    -0.774000000
S     2.112000000    -1.150000000    -1.995000000
N     1.530000000     1.904000000     0.411000000
N     1.280000000     1.781000000     1.739000000
N     0.980000000     1.319000000    -2.624000000
N     2.023000000     0.329000000    -4.288000001
C     2.828000000     2.166000000     0.278000000
C     3.436000000     2.216000000     1.539000000
C     2.424000000     1.963000000     2.445000000
C    -0.050000000     1.538000000     2.106000000
C    -0.980000000     1.529000000     1.047000000
C    -2.316000000     1.357000000     1.401000000
C    -2.742000000     1.197000000     2.761000000
C    -1.764000000     1.130000000     3.800000000
C    -0.385000000     1.255000000     3.452000000
C    -4.094000000     1.051000000     3.096000000
C    -4.490000001     0.815000000     4.412000001
C    -3.535000000     0.735000000     5.423000001
C    -2.184000000     0.899000000     5.119000001
C     1.671000000     0.228000000    -2.973000000
C     0.882000000     2.119000000    -3.737000000
C     1.533000000     1.525000000    -4.776000001
C     2.742000000    -0.672000000    -5.044000001
Pt    0.119000000    -1.532000000    -0.774000000
S    -2.112000000     1.150000000    -1.995000000
N    -1.530000000    -1.904000000     0.411000000
N    -1.280000000    -1.781000000     1.739000000
N    -0.980000000    -1.319000000    -2.624000000
N    -2.023000000    -0.329000000    -4.288000001
C    -2.828000000    -2.166000000     0.278000000
C    -3.436000000    -2.216000000     1.539000000
C    -2.424000000    -1.963000000     2.445000000
C     0.050000000    -1.538000000     2.106000000
C     0.980000000    -1.529000000     1.047000000
C     2.316000000    -1.357000000     1.401000000
C     2.742000000    -1.197000000     2.761000000
C     1.764000000    -1.130000000     3.800000000
C     0.385000000    -1.255000000     3.452000000
C     4.094000000    -1.051000000     3.096000000
C     4.490000001    -0.815000000     4.412000001
C     3.535000000    -0.735000000     5.423000001
C     2.184000000    -0.899000000     5.119000001
C    -1.671000000    -0.228000000    -2.973000000
C    -0.882000000    -2.119000000    -3.737000000
C    -1.533000000    -1.525000000    -4.776000001
C    -2.742000000     0.672000000    -5.044000001
H     3.247000000     2.286000000    -0.713000000
H     4.478000001     2.395000000     1.765000000
H     2.439000000     1.887000000     3.525000000
H    -3.079000000     1.316000000     0.622000000
H     0.355000000     1.340000000     4.247000001
H    -4.837000001     1.107000000     2.299000000
H    -5.546000001     0.696000000     4.648000001
H    -3.840000000     0.552000000     6.452000001
H    -1.430000000     0.840000000     5.907000001
H     0.343000000     3.058000000    -3.697000000
H     1.707000000     1.833000000    -5.799000001
H     2.278000000    -1.653000000    -4.889000001
H     3.790000000    -0.729000000    -4.730000001
H     2.697000000    -0.407000000    -6.105000001
H    -3.247000000    -2.286000000    -0.713000000
H    -4.478000001    -2.395000000     1.765000000
H    -2.439000000    -1.887000000     3.525000000
H     3.079000000    -1.316000000     0.622000000
H    -0.355000000    -1.340000000     4.247000001
H     4.837000001    -1.107000000     2.299000000
H     5.546000001    -0.696000000     4.648000001
H     3.840000000    -0.552000000     6.452000001
H     1.430000000    -0.840000000     5.907000001
H    -0.343000000    -3.058000000    -3.697000000
H    -1.707000000    -1.833000000    -5.799000001
H    -2.278000000     1.653000000    -4.889000001
H    -3.790000000     0.729000000    -4.730000001
H    -2.697000000     0.407000000    -6.105000001

76
[3a-Cl, S0]
Pt    0.691000000    -0.323000000    -1.330000000
Pt    0.693000000     0.293000000     1.350000000
Cl    0.875000000    -0.910000000    -3.744000000
Cl    0.874000000     0.875000000     3.765000000
S     1.930000000    -2.272000000    -0.786000000
S     1.974000000     2.222000000     0.824000000
N    -0.488000000     1.276000000    -1.914000000
N    -1.802000000     0.990000000    -2.010000000
N     2.551000000    -0.817000000     1.457000000
N     4.275000001    -1.878000000     0.605000000
N    -0.521000000    -1.283000000     1.921000000
N    -1.831000000    -0.972000000     2.002000000
N     2.561000000     0.755000000    -1.426000000
N     4.269000001     1.895000000    -0.650000000
C    -0.308000000     2.507000000    -2.377000000
C    -1.544000000     3.045000000    -2.764000000
C    -2.470000000     2.052000000    -2.516000000
C    -2.204000000    -0.304000000    -1.605000000
C    -1.141000000    -1.184000000    -1.248000000
C    -1.476000000    -2.460000000    -0.878000000
C    -2.830000000    -2.872000000    -0.768000000
C    -3.873000000    -1.946000000    -1.067000000
C    -3.526000000    -0.653000000    -1.520000000
C    -3.180000000    -4.162000000    -0.300000000
C    -4.494000001    -4.509000001    -0.105000000
C    -5.524000001    -3.580000000    -0.377000000
C    -5.219000001    -2.330000000    -0.854000000
C     2.942000000    -1.635000000     0.479000000
C     4.725000001    -1.191000000     1.720000000
C     3.649000000    -0.531000000     2.231000000
C     5.086000001    -2.678000000    -0.286000000
C    -0.369000000    -2.516000000     2.385000000
C    -1.619000000    -3.032000000     2.756000000
C    -2.523000000    -2.023000000     2.498000000
C    -1.120000000     1.189000000     1.251000000
C    -2.204000000     0.329000000     1.593000000
C    -3.518000000     0.705000000     1.495000000
C    -3.834000000     2.005000000     1.042000000
C    -2.771000000     2.911000000     0.757000000
C    -1.427000000     2.473000000     0.880000000
C    -5.170000001     2.416000000     0.817000000
C    -5.446000001     3.675000000     0.342000000
C    -4.394000001     4.583000001     0.083000000
C    -3.090000000     4.209000001     0.291000000
C     2.953000000     1.600000000    -0.473000000
C     4.709000001     1.210000000    -1.770000000
C     3.643000000     0.499000000    -2.234000000
C     5.062000001     2.750000000     0.206000000
H     0.688000000     2.929000000    -2.406000000
H    -1.737000000     4.030000000    -3.166000000
H    -3.544000000     2.032000000    -2.645000000
H    -0.694000000    -3.172000000    -0.610000000
H    -4.318000001     0.063000000    -1.742000000
H    -2.378000000    -4.867000001    -0.079000000
H    -4.748000001    -5.502000001     0.264000000
H    -6.563000001    -3.863000000    -0.211000000
H    -6.008000001    -1.607000000    -1.070000000
H     5.756000001    -1.261000000     2.044000000
H     3.554000000     0.123000000     3.091000000
H     4.603000001    -2.705000000    -1.268000000
H     5.199000001    -3.703000000     0.087000000
H     6.074000001    -2.216000000    -0.381000000
H     0.619000000    -2.958000000     2.426000000
H    -1.835000000    -4.014000000     3.154000000
H    -3.599000000    -1.983000000     2.615000000
H    -4.327000001     0.004000000     1.709000000
H    -0.628000000     3.170000000     0.622000000
H    -5.975000001     1.709000000     1.022000000
H    -6.477000001     3.978000000     0.167000000
H    -4.624000001     5.582000001    -0.284000000
H    -2.271000000     4.898000001     0.080000000
H     5.723000001     1.316000000    -2.132000000
H     3.542000000    -0.166000000    -3.085000000
H     4.857000001     3.809000000     0.011000000
H     6.121000001     2.548000000     0.020000000
H     4.826000001     2.532000000     1.254000000

76
[3a-Cl, T1]
Pt    0.705000000    -1.205000000     1.037000000
Pt    0.720000000     1.186000000    -1.050000000
Cl    1.189000000    -2.991000000     2.823000000
Cl    1.233000000     2.966000000    -2.833000000
S     1.777000000     0.487000000     2.312000000
S     1.762000000    -0.529000000    -2.315000000
N    -0.365000000    -2.636000000    -0.024000000
N    -1.699000000    -2.582000000     0.164000000
N     2.610000000     1.605000000    -0.082000000
N     4.189000001     1.456000000     1.438000000
N    -0.328000000     2.635000000     0.013000000
N    -1.664000000     2.595000000    -0.167000000
N     2.592000000    -1.649000000     0.071000000
N     4.197000001    -1.448000000    -1.416000000
C    -0.114000000    -3.671000000    -0.816000000
C    -1.318000000    -4.299000001    -1.164000000
C    -2.305000000    -3.579000000    -0.520000000
C    -2.184000000    -1.532000000     0.977000000
C    -1.179000000    -0.733000000     1.609000000
C    -1.618000000     0.333000000     2.358000000
C    -2.997000000     0.651000000     2.479000000
C    -3.966000000    -0.164000000     1.825000000
C    -3.524000000    -1.275000000     1.073000000
C    -3.440000000     1.792000000     3.190000000
C    -4.774000001     2.122000000     3.237000000
C    -5.730000001     1.316000000     2.579000000
C    -5.333000001     0.193000000     1.895000000
C     2.879000000     1.199000000     1.162000000
C     4.751000001     2.044000000     0.321000000
C     3.762000000     2.125000000    -0.615000000
C     4.877000001     1.114000000     2.665000000
C    -0.060000000     3.668000000     0.800000000
C    -1.256000000     4.310000001     1.155000000
C    -2.254000000     3.599000000     0.519000000
C    -1.173000000     0.740000000    -1.615000000
C    -2.165000000     1.550000000    -0.977000000
C    -3.509000000     1.309000000    -1.065000000
C    -3.968000000     0.203000000    -1.814000000
C    -3.012000000    -0.624000000    -2.474000000
C    -1.629000000    -0.321000000    -2.361000000
C    -5.339000001    -0.139000000    -1.876000000
C    -5.753000001    -1.257000000    -2.558000000
C    -4.810000001    -2.074000000    -3.221000000
C    -3.473000000    -1.760000000    -3.182000000
C     2.875000000    -1.226000000    -1.163000000
C     4.751000001    -2.030000000    -0.292000000
C     3.746000000    -2.144000000     0.623000000
C     4.924000001    -1.061000000    -2.606000000
H     0.909000000    -3.906000000    -1.084000000
H    -1.451000000    -5.167000001    -1.794000000
H    -3.380000000    -3.698000000    -0.504000000
H    -0.895000000     1.000000000     2.834000000
H    -4.260000001    -1.872000000     0.531000000
H    -2.695000000     2.414000000     3.687000000
H    -5.098000001     3.005000000     3.785000000
H    -6.784000001     1.585000000     2.621000000
H    -6.062000001    -0.435000000     1.381000000
H     5.787000001     2.358000000     0.311000000
H     3.762000000     2.524000000    -1.624000000
H     4.485000001     0.163000000     3.040000000
H     4.730000001     1.884000000     3.431000000
H     5.946000001     1.013000000     2.454000000
H     0.967000000     3.893000000     1.061000000
H    -1.374000000     5.181000001     1.785000000
H    -3.328000000     3.731000000     0.509000000
H    -4.234000001     1.914000000    -0.518000000
H    -0.917000000    -0.996000000    -2.841000000
H    -6.058000001     0.497000000    -1.358000000
H    -6.810000001    -1.515000000    -2.594000000
H    -5.148000001    -2.953000000    -3.767000000
H    -2.737000000    -2.390000000    -3.684000000
H     5.794000001    -2.318000000    -0.264000000
H     3.736000000    -2.549000000     1.630000000
H     5.110000001    -1.924000000    -3.256000000
H     5.879000001    -0.612000000    -2.311000000
H     4.331000001    -0.320000000    -3.152000000

76
[3a-I, S0]
Pt   -0.603000000     1.398000000    -0.048000000
Pt   -0.616000000    -1.392000000     0.036000000
I    -0.757000000     4.246000001    -0.026000000
I    -0.791000000    -4.238000001     0.010000000
S    -1.757000000     1.296000000     2.026000000
S    -1.755000000    -1.277000000    -2.044000000
N     0.482000000     1.577000000    -1.803000000
N     1.806000000     1.753000000    -1.619000000
N    -2.521000000    -1.161000000     1.047000000
N    -4.146000000    -0.064000000     2.039000000
N     0.455000000    -1.580000000     1.799000000
N     1.779000000    -1.766000000     1.626000000
N    -2.506000000     1.184000000    -1.070000000
N    -4.151000000     0.080000000    -2.019000000
C     0.231000000     1.734000000    -3.098000000
C     1.428000000     2.003000000    -3.775000000
C     2.407000000     2.009000000    -2.802000000
C     2.283000000     1.645000000    -0.294000000
C     1.277000000     1.509000000     0.708000000
C     1.696000000     1.416000000     2.011000000
C     3.075000000     1.373000000     2.349000000
C     4.054000000     1.458000000     1.315000000
C     3.624000000     1.623000000    -0.020000000
C     3.512000000     1.180000000     3.682000000
C     4.848000001     1.050000000     3.975000000
C     5.814000001     1.118000000     2.946000000
C     5.424000001     1.325000000     1.646000000
C    -2.830000000    -0.036000000     1.692000000
C    -4.675000001    -1.261000000     1.590000000
C    -3.659000000    -1.926000000     0.971000000
C    -4.869000001     1.000000000     2.701000000
C     0.193000000    -1.737000000     3.092000000
C     1.383000000    -2.017000000     3.778000000
C     2.369000000    -2.029000000     2.812000000
C     2.267000000    -1.660000000     0.304000000
C     1.269000000    -1.517000000    -0.706000000
C     1.699000000    -1.427000000    -2.005000000
C     3.081000000    -1.394000000    -2.333000000
C     4.051000000    -1.485000000    -1.291000000
C     3.610000000    -1.647000000     0.040000000
C     3.530000000    -1.205000000    -3.663000000
C     4.869000001    -1.085000000    -3.945000000
C     5.827000001    -1.160000000    -2.908000000
C     5.425000001    -1.362000000    -1.612000000
C    -2.828000000     0.054000000    -1.701000000
C    -3.642000000     1.950000000    -0.976000000
C    -4.670000001     1.281000000    -1.569000000
C    -4.902000001    -0.990000000    -2.639000000
H    -0.785000000     1.649000000    -3.463000000
H     1.561000000     2.172000000    -4.835000001
H     3.478000000     2.160000000    -2.866000000
H     0.962000000     1.321000000     2.814000000
H     4.369000001     1.674000000    -0.815000000
H     2.760000000     1.113000000     4.469000001
H     5.168000001     0.893000000     5.004000001
H     6.870000001     1.011000000     3.189000000
H     6.162000001     1.383000000     0.845000000
H    -5.707000001    -1.526000000     1.778000000
H    -3.638000000    -2.897000000     0.488000000
H    -5.928000001     0.925000000     2.436000000
H    -4.474000001     1.963000000     2.361000000
H    -4.763000001     0.937000000     3.790000000
H    -0.825000000    -1.646000000     3.449000000
H     1.506000000    -2.190000000     4.839000001
H     3.438000000    -2.188000000     2.884000000
H     0.972000000    -1.326000000    -2.814000000
H     4.349000001    -1.702000000     0.841000000
H     2.784000000    -1.134000000    -4.455000001
H     5.198000001    -0.932000000    -4.972000001
H     6.885000001    -1.061000000    -3.143000000
H     6.156000001    -1.425000000    -0.804000000
H    -3.610000000     2.925000000    -0.501000000
H    -5.707000001     1.544000000    -1.736000000
H    -4.977000001    -0.849000000    -3.724000000
H    -5.907000001    -1.017000000    -2.206000000
H    -4.394000001    -1.939000000    -2.436000000

76
[3a-I, T1]
Pt   -0.583000000     1.547000000    -0.171000000
Pt   -0.583000000    -1.546000000     0.163000000
I    -0.842000000     4.481000001    -0.296000000
I    -0.845000000    -4.480000001     0.286000000
S    -1.764000000     1.448000000     1.887000000
S    -1.749000000    -1.440000000    -1.901000000
N     0.599000000     1.592000000    -1.882000000
N     1.927000000     1.636000000    -1.644000000
N    -2.466000000    -1.141000000     1.173000000
N    -4.123000000     0.060000000     1.979000000
N     0.589000000    -1.591000000     1.881000000
N     1.918000000    -1.636000000     1.650000000
N    -2.462000000     1.143000000    -1.191000000
N    -4.126000000    -0.068000000    -1.965000000
C     0.430000000     1.579000000    -3.199000000
C     1.679000000     1.603000000    -3.834000000
C     2.607000000     1.634000000    -2.812000000
C     2.326000000     1.676000000    -0.288000000
C     1.255000000     1.709000000     0.658000000
C     1.599000000     1.746000000     1.988000000
C     2.950000000     1.687000000     2.416000000
C     3.991000000     1.604000000     1.445000000
C     3.646000000     1.627000000     0.074000000
C     3.296000000     1.657000000     3.788000000
C     4.603000001     1.516000000     4.183000000
C     5.630000001     1.404000000     3.219000000
C     5.330000001     1.454000000     1.880000000
C    -2.798000000     0.061000000     1.656000000
C    -4.630000001    -1.192000000     1.692000000
C    -3.596000000    -1.920000000     1.184000000
C    -4.869000001     1.180000000     2.512000000
C     0.413000000    -1.579000000     3.197000000
C     1.659000000    -1.604000000     3.838000000
C     2.593000000    -1.635000000     2.822000000
C     2.325000000    -1.676000000     0.296000000
C     1.259000000    -1.709000000    -0.656000000
C     1.611000000    -1.746000000    -1.984000000
C     2.964000000    -1.688000000    -2.404000000
C     3.999000000    -1.606000000    -1.427000000
C     3.647000000    -1.628000000    -0.058000000
C     3.318000000    -1.660000000    -3.775000000
C     4.628000001    -1.520000000    -4.162000000
C     5.649000001    -1.409000000    -3.192000000
C     5.341000001    -1.457000000    -1.855000000
C    -2.797000000    -0.063000000    -1.663000000
C    -3.594000000     1.918000000    -1.191000000
C    -4.634000001     1.184000000    -1.678000000
C    -4.889000001    -1.187000000    -2.478000000
H    -0.573000000     1.549000000    -3.608000000
H     1.882000000     1.588000000    -4.896000001
H     3.690000000     1.633000000    -2.835000000
H     0.820000000     1.778000000     2.751000000
H     4.440000001     1.558000000    -0.672000000
H     2.496000000     1.734000000     4.526000001
H     4.854000001     1.489000000     5.242000001
H     6.663000001     1.286000000     3.542000000
H     6.116000001     1.373000000     1.127000000
H    -5.664000001    -1.441000000     1.892000000
H    -3.562000000    -2.945000000     0.831000000
H    -5.926000001     1.049000000     2.263000000
H    -4.497000001     2.106000000     2.062000000
H    -4.759000001     1.248000000     3.601000000
H    -0.591000000    -1.549000000     3.601000000
H     1.857000000    -1.590000000     4.901000001
H     3.675000000    -1.634000000     2.850000000
H     0.836000000    -1.778000000    -2.752000000
H     4.437000001    -1.559000000     0.691000000
H     2.522000000    -1.737000000    -4.517000001
H     4.885000001    -1.494000000    -5.220000001
H     6.684000001    -1.291000000    -3.510000000
H     6.123000001    -1.376000000    -1.098000000
H    -3.559000000     2.946000000    -0.845000000
H    -5.672000001     1.427000000    -1.864000000
H    -4.997000001    -1.127000000    -3.567000000
H    -5.881000001    -1.186000000    -2.013000000
H    -4.369000001    -2.115000000    -2.222000000

70
[2b, S0]
Pt     -0.706000   -0.388000    1.482000
Pt     -0.707000    0.388000   -1.482000
S      -2.657000    1.661000   -1.105000
S      -2.657000   -1.661000    1.105000
N       1.110000    0.629000    1.804000
N       1.109000   -0.629000   -1.805000
N      -1.906000    1.414000    1.578000
N      -3.214000    3.121000    1.109000
N      -1.906000   -1.414000   -1.577000
N      -3.215000   -3.120000   -1.109000
C       0.541000   -1.968000    1.431000
C       0.303000   -3.327000    1.252000
C       1.361000   -4.253000    1.181000
C       2.682000   -3.856000    1.274000
C       2.983000   -2.495000    1.459000
C       4.322000   -1.987000    1.528000
C       4.579000   -0.659000    1.684000
C       3.509000    0.285000    1.801000
C       3.683000    1.668000    1.968000
C       2.579000    2.494000    2.045000
C       1.299000    1.936000    1.946000
C       2.188000   -0.201000    1.728000
C       1.906000   -1.584000    1.548000
C       0.540000    1.968000   -1.431000
C       0.302000    3.327000   -1.252000
C       1.361000    4.253000   -1.181000
C       2.682000    3.856000   -1.273000
C       2.982000    2.495000   -1.459000
C       4.322000    1.987000   -1.528000
C       4.579000    0.659000   -1.684000
C       3.508000   -0.285000   -1.801000
C       3.682000   -1.668000   -1.968000
C       2.579000   -2.494000   -2.045000
C       1.299000   -1.936000   -1.946000
C       2.187000    0.201000   -1.729000
C       1.905000    1.584000   -1.549000
C      -2.550000    2.043000    0.590000
C      -2.174000    2.097000    2.744000
C      -2.987000    3.153000    2.473000
C      -4.025000    4.046000    0.353000
C      -2.550000   -2.043000   -0.589000
C      -2.175000   -2.097000   -2.743000
C      -2.988000   -3.153000   -2.472000
C      -4.025000   -4.046000   -0.352000
H      -0.723000   -3.687000    1.166000
H       1.129000   -5.309000    1.043000
H       3.492000   -4.582000    1.204000
H       5.146000   -2.697000    1.444000
H       5.603000   -0.287000    1.723000
H       4.692000    2.079000    2.021000
H       2.683000    3.570000    2.158000
H       0.401000    2.552000    1.964000
H      -0.724000    3.687000   -1.165000
H       1.129000    5.309000   -1.042000
H       3.492000    4.582000   -1.204000
H       5.145000    2.697000   -1.444000
H       5.603000    0.287000   -1.724000
H       4.691000   -2.079000   -2.022000
H       2.682000   -3.570000   -2.158000
H       0.401000   -2.552000   -1.964000
H      -1.765000    1.760000    3.689000
H      -3.429000    3.914000    3.103000
H      -3.467000    4.404000   -0.520000
H      -4.283000    4.895000    0.994000
H      -4.946000    3.566000   -0.000000
H      -1.766000   -1.760000   -3.689000
H      -3.430000   -3.914000   -3.102000
H      -3.467000   -4.405000    0.521000
H      -4.285000   -4.894000   -0.993000
H      -4.945000   -3.565000    0.002000

70
[2b, T1]
Pt     -0.689000   -0.076000    1.403000
Pt     -0.688000    0.076000   -1.403000
S      -2.674000    1.381000   -1.324000
S      -2.674000   -1.381000    1.324000
N       1.098000    0.967000    1.673000
N       1.098000   -0.967000   -1.672000
N      -1.913000    1.724000    1.319000
N      -3.273000    3.268000    0.543000
N      -1.913000   -1.724000   -1.319000
N      -3.273000   -3.268000   -0.543000
C       0.571000   -1.651000    1.497000
C       0.314000   -3.011000    1.454000
C       1.373000   -3.943000    1.488000
C       2.690000   -3.538000    1.568000
C       3.003000   -2.166000    1.621000
C       4.335000   -1.654000    1.668000
C       4.578000   -0.310000    1.704000
C       3.512000    0.644000    1.711000
C       3.684000    2.039000    1.767000
C       2.554000    2.861000    1.782000
C       1.289000    2.305000    1.719000
C       2.195000    0.145000    1.656000
C       1.931000   -1.243000    1.598000
C       0.571000    1.651000   -1.497000
C       0.314000    3.011000   -1.454000
C       1.373000    3.943000   -1.488000
C       2.690000    3.538000   -1.568000
C       3.003000    2.166000   -1.621000
C       4.336000    1.654000   -1.668000
C       4.578000    0.310000   -1.704000
C       3.512000   -0.644000   -1.711000
C       3.684000   -2.039000   -1.767000
C       2.554000   -2.861000   -1.782000
C       1.289000   -2.305000   -1.720000
C       2.195000   -0.145000   -1.656000
C       1.931000    1.243000   -1.598000
C      -2.589000    2.126000    0.244000
C      -2.178000    2.620000    2.330000
C      -3.022000    3.581000    1.867000
C      -4.103000    4.007000   -0.381000
C      -2.589000   -2.126000   -0.244000
C      -2.178000   -2.620000   -2.330000
C      -3.022000   -3.581000   -1.867000
C      -4.103000   -4.007000    0.381000
H      -0.712000   -3.377000    1.383000
H       1.139000   -5.007000    1.451000
H       3.498000   -4.271000    1.579000
H       5.164000   -2.363000    1.669000
H       5.601000    0.067000    1.731000
H       4.688000    2.461000    1.800000
H       2.649000    3.943000    1.812000
H       0.392000    2.919000    1.695000
H      -0.711000    3.377000   -1.383000
H       1.139000    5.007000   -1.450000
H       3.499000    4.270000   -1.578000
H       5.165000    2.363000   -1.669000
H       5.601000   -0.067000   -1.731000
H       4.688000   -2.461000   -1.801000
H       2.649000   -3.943000   -1.813000
H       0.392000   -2.919000   -1.695000
H      -1.739000    2.497000    3.314000
H      -3.469000    4.447000    2.337000
H      -3.539000    4.225000   -1.297000
H      -4.407000    4.946000    0.091000
H      -4.996000    3.431000   -0.651000
H      -1.739000   -2.497000   -3.314000
H      -3.469000   -4.447000   -2.337000
H      -3.539000   -4.225000    1.296000
H      -4.407000   -4.946000   -0.092000
H      -4.996000   -3.431000    0.650000

72
[3b-Cl, S0]
Pt    0.628000000     0.210000000    -1.349000000
Pt    0.628000000    -0.210000000     1.349000000
S     2.599000000    -1.506000000     1.178000000
S     2.599000000     1.506000000    -1.178000000
Cl    0.702000000     0.487000000    -3.820000000
Cl    0.702000000    -0.487000000     3.820000000
N    -1.202000000    -0.798000000    -1.623000000
N    -1.202000000     0.798000000     1.623000000
N     1.858000000    -1.568000000    -1.484000000
N     3.265000000    -3.147000000    -0.891000000
N     1.857000000     1.568000000     1.484000000
N     3.265000000     3.147000000     0.891000000
C    -0.619000000     1.808000000    -1.263000000
C    -0.345000000     3.161000000    -1.156000000
C    -1.391000000     4.105000000    -1.162000000
C    -2.714000000     3.723000000    -1.277000000
C    -3.034000000     2.361000000    -1.417000000
C    -4.376000001     1.871000000    -1.549000000
C    -4.643000001     0.547000000    -1.715000000
C    -3.583000000    -0.414000000    -1.773000000
C    -3.761000000    -1.788000000    -1.997000000
C    -2.663000000    -2.623000000    -2.057000000
C    -1.385000000    -2.090000000    -1.859000000
C    -2.264000000     0.049000000    -1.603000000
C    -1.973000000     1.428000000    -1.418000000
C    -0.619000000    -1.808000000     1.263000000
C    -0.345000000    -3.161000000     1.155000000
C    -1.391000000    -4.105000000     1.161000000
C    -2.714000000    -3.723000000     1.277000000
C    -3.034000000    -2.361000000     1.417000000
C    -4.376000001    -1.871000000     1.549000000
C    -4.643000001    -0.547000000     1.715000000
C    -3.583000000     0.414000000     1.773000000
C    -3.761000000     1.788000000     1.997000000
C    -2.663000000     2.623000000     2.057000000
C    -1.385000000     2.090000000     1.859000000
C    -2.264000000    -0.049000000     1.603000000
C    -1.973000000    -1.428000000     1.418000000
C     2.548000000    -2.071000000    -0.464000000
C     2.153000000    -2.322000000    -2.600000000
C     3.026000000    -3.303000000    -2.247000000
C     4.131000000    -3.956000000    -0.062000000
C     2.548000000     2.071000000     0.464000000
C     2.152000000     2.322000000     2.600000000
C     3.026000000     3.303000000     2.248000000
C     4.131000000     3.956000000     0.063000000
H     0.685000000     3.508000000    -1.076000000
H    -1.144000000     5.162000001    -1.075000000
H    -3.512000000     4.466000001    -1.275000000
H    -5.192000001     2.595000000    -1.523000000
H    -5.668000001     0.193000000    -1.822000000
H    -4.768000001    -2.184000000    -2.126000000
H    -2.771000000    -3.690000000    -2.230000000
H    -0.489000000    -2.709000000    -1.874000000
H     0.685000000    -3.508000000     1.076000000
H    -1.144000000    -5.162000001     1.075000000
H    -3.512000000    -4.466000001     1.275000000
H    -5.192000001    -2.595000000     1.522000000
H    -5.668000001    -0.193000000     1.821000000
H    -4.768000001     2.184000000     2.126000000
H    -2.772000000     3.690000000     2.230000000
H    -0.489000000     2.709000000     1.874000000
H     1.729000000    -2.061000000    -3.564000000
H     3.509000000    -4.086000000    -2.816000000
H     3.599000000    -4.258000001     0.848000000
H     5.030000001    -3.399000000     0.227000000
H     4.424000001    -4.847000001    -0.624000000
H     1.729000000     2.061000000     3.564000000
H     3.509000000     4.086000000     2.817000000
H     3.599000000     4.259000001    -0.848000000
H     5.030000001     3.399000000    -0.228000000
H     4.425000001     4.847000001     0.625000000

72
[3b-Cl, T1]
Pt    0.655000000     0.687000000    -1.369000000
Pt    0.655000000    -0.688000000     1.369000000
S     2.641000000    -1.799000000     0.737000000
S     2.641000000     1.799000000    -0.737000000
Cl    0.754000000     1.444000000    -3.833000000
Cl    0.754000000    -1.444000000     3.833000000
N    -1.199000000    -0.236000000    -1.848000000
N    -1.200000000     0.237000000     1.848000000
N     1.847000000    -1.091000000    -1.844000000
N     3.111000000    -2.889000000    -1.699000000
N     1.847000000     1.091000000     1.844000000
N     3.110000000     2.889000000     1.700000000
C    -0.578000000     2.214000000    -0.905000000
C    -0.298000000     3.494000000    -0.451000000
C    -1.339000000     4.392000001    -0.147000000
C    -2.667000000     4.044000000    -0.305000000
C    -3.000000000     2.767000000    -0.794000000
C    -4.349000001     2.322000000    -0.988000000
C    -4.634000001     1.079000000    -1.463000000
C    -3.584000000     0.165000000    -1.799000000
C    -3.782000000    -1.127000000    -2.313000000
C    -2.695000000    -1.928000000    -2.600000000
C    -1.405000000    -1.446000000    -2.349000000
C    -2.254000000     0.580000000    -1.590000000
C    -1.944000000     1.877000000    -1.090000000
C    -0.579000000    -2.214000000     0.905000000
C    -0.299000000    -3.494000000     0.451000000
C    -1.339000000    -4.392000001     0.147000000
C    -2.667000000    -4.044000000     0.305000000
C    -3.000000000    -2.767000000     0.794000000
C    -4.350000001    -2.322000000     0.987000000
C    -4.634000001    -1.078000000     1.462000000
C    -3.584000000    -0.165000000     1.799000000
C    -3.782000000     1.127000000     2.313000000
C    -2.695000000     1.928000000     2.600000000
C    -1.405000000     1.446000000     2.348000000
C    -2.254000000    -0.580000000     1.590000000
C    -1.944000000    -1.876000000     1.090000000
C     2.488000000    -1.899000000    -0.993000000
C     2.073000000    -1.569000000    -3.115000000
C     2.860000000    -2.678000000    -3.041000000
C     3.928000000    -3.940000000    -1.135000000
C     2.488000000     1.899000000     0.993000000
C     2.073000000     1.569000000     3.115000000
C     2.859000000     2.678000000     3.041000000
C     3.928000000     3.940000000     1.135000000
H     0.736000000     3.816000000    -0.335000000
H    -1.086000000     5.389000001     0.214000000
H    -3.461000000     4.752000001    -0.069000000
H    -5.158000001     3.012000000    -0.743000000
H    -5.665000001     0.756000000    -1.604000000
H    -4.798000001    -1.487000000    -2.479000000
H    -2.819000000    -2.931000000    -3.000000000
H    -0.518000000    -2.048000000    -2.540000000
H     0.736000000    -3.816000000     0.335000000
H    -1.086000000    -5.389000001    -0.214000000
H    -3.462000000    -4.752000001     0.069000000
H    -5.158000001    -3.012000000     0.742000000
H    -5.665000001    -0.756000000     1.603000000
H    -4.798000001     1.487000000     2.479000000
H    -2.819000000     2.931000000     3.000000000
H    -0.518000000     2.049000000     2.540000000
H     1.671000000    -1.043000000    -3.974000000
H     3.275000000    -3.325000000    -3.802000000
H     3.406000000    -4.406000001    -0.291000000
H     4.885000001    -3.544000000    -0.775000000
H     4.115000000    -4.691000001    -1.907000000
H     1.671000000     1.042000000     3.974000000
H     3.275000000     3.325000000     3.802000000
H     3.406000000     4.406000001     0.291000000
H     4.885000001     3.544000000     0.775000000
H     4.115000000     4.691000001     1.908000000

72
[3b-I, S0]
Pt    -1.384000000    -0.547000000    -0.077000000
Pt     1.385000000    -0.546000000     0.078000000
I    -4.222000001    -0.645000000    -0.250000000
I     4.222000001    -0.641000000     0.250000000
S     1.451000000    -2.535000000    -1.202000000
S    -1.448000000    -2.536000000     1.202000000
N    -1.458000000     1.302000000    -1.098000000
N     1.457000000     1.303000000     1.099000000
N    -1.121000000    -1.754000000    -1.869000000
N    -0.157000000    -3.098000000    -3.320000000
N     1.123000000    -1.753000000     1.869000000
N     0.161000000    -3.099000000     3.320000000
C    -1.606000000     0.686000000     1.520000000
C    -1.733000000     0.399000000     2.870000000
C    -1.893000000     1.435000000     3.810000000
C    -1.937000000     2.763000000     3.429000000
C    -1.835000000     3.097000000     2.067000000
C    -1.872000000     4.445000001     1.579000000
C    -1.795000000     4.728000001     0.250000000
C    -1.677000000     3.680000000    -0.718000000
C    -1.638000000     3.878000000    -2.108000000
C    -1.531000000     2.791000000    -2.953000000
C    -1.434000000     1.506000000    -2.409000000
C    -1.599000000     2.354000000    -0.249000000
C    -1.677000000     2.046000000     1.136000000
C     1.606000000     0.688000000    -1.520000000
C     1.732000000     0.401000000    -2.870000000
C     1.890000000     1.438000000    -3.810000000
C     1.933000000     2.765000000    -3.429000000
C     1.832000000     3.100000000    -2.067000000
C     1.867000000     4.447000001    -1.578000000
C     1.789000000     4.730000001    -0.249000000
C     1.673000000     3.682000000     0.719000000
C     1.634000000     3.879000000     2.108000000
C     1.528000000     2.793000000     2.953000000
C     1.432000000     1.508000000     2.410000000
C     1.597000000     2.356000000     0.250000000
C     1.675000000     2.048000000    -1.136000000
C    -0.011000000    -2.441000000    -2.136000000
C    -2.005000000    -1.984000000    -2.903000000
C    -1.423000000    -2.819000000    -3.805000000
C     0.844000000    -3.938000000    -3.939000000
C     0.014000000    -2.441000000     2.136000000
C     2.007000000    -1.983000000     2.902000000
C     1.427000000    -2.818000000     3.805000000
C    -0.839000000    -3.941000000     3.938000000
H    -1.726000000    -0.634000000     3.216000000
H    -1.989000000     1.176000000     4.864000001
H    -2.061000000     3.552000000     4.170000000
H    -1.975000000     5.252000001     2.306000000
H    -1.832000000     5.758000001    -0.105000000
H    -1.694000000     4.891000001    -2.506000000
H    -1.495000000     2.913000000    -4.032000000
H    -1.318000000     0.624000000    -3.036000000
H     1.727000000    -0.632000000    -3.216000000
H     1.987000000     1.179000000    -4.864000001
H     2.056000000     3.555000000    -4.170000000
H     1.968000000     5.254000001    -2.305000000
H     1.825000000     5.760000001     0.106000000
H     1.688000000     4.893000001     2.506000000
H     1.491000000     2.915000000     4.032000000
H     1.317000000     0.625000000     3.037000000
H    -2.999000000    -1.551000000    -2.889000000
H    -1.782000000    -3.252000000    -4.730000001
H     1.815000000    -3.429000000    -3.920000000
H     0.553000000    -4.131000000    -4.975000001
H     0.941000000    -4.893000001    -3.407000000
H     3.001000000    -1.549000000     2.889000000
H     1.786000000    -3.251000000     4.729000001
H    -1.811000000    -3.432000000     3.919000000
H    -0.548000000    -4.134000000     4.974000001
H    -0.936000000    -4.894000001     3.405000000

72
[3b-I, T1]
Pt     1.524000000    -0.553000000     0.078000000
Pt    -1.524000000    -0.553000000    -0.078000000
I     4.461000001    -0.712000000     0.364000000
I    -4.461000001    -0.712000000    -0.364000000
S    -1.485000000    -2.543000000     1.198000000
S     1.485000000    -2.543000000    -1.198000000
N     1.547000000     1.306000000     1.108000000
N    -1.547000000     1.306000000    -1.108000000
N     1.101000000    -1.733000000     1.870000000
N     0.074000000    -2.976000000     3.371000000
N    -1.101000000    -1.733000000    -1.870000000
N    -0.074000000    -2.976000000    -3.371000000
C     1.807000000     0.676000000    -1.500000000
C     1.979000000     0.392000000    -2.847000000
C     2.110000000     1.428000000    -3.791000000
C     2.090000000     2.758000000    -3.416000000
C     1.948000000     3.096000000    -2.058000000
C     1.918000000     4.447000001    -1.579000000
C     1.788000000     4.736000001    -0.255000000
C     1.679000000     3.690000000     0.716000000
C     1.562000000     3.896000000     2.101000000
C     1.457000000     2.813000000     2.950000000
C     1.449000000     1.521000000     2.413000000
C     1.678000000     2.359000000     0.257000000
C     1.812000000     2.044000000    -1.124000000
C    -1.807000000     0.676000000     1.500000000
C    -1.979000000     0.392000000     2.847000000
C    -2.110000000     1.428000000     3.791000000
C    -2.090000000     2.758000000     3.416000000
C    -1.948000000     3.096000000     2.058000000
C    -1.918000000     4.447000001     1.579000000
C    -1.788000000     4.736000001     0.255000000
C    -1.679000000     3.690000000    -0.716000000
C    -1.562000000     3.896000000    -2.101000000
C    -1.457000000     2.813000000    -2.950000000
C    -1.449000000     1.521000000    -2.413000000
C    -1.678000000     2.359000000    -0.257000000
C    -1.812000000     2.044000000     1.124000000
C    -0.037000000    -2.378000000     2.148000000
C     1.952000000    -1.929000000     2.934000000
C     1.333000000    -2.703000000     3.867000000
C    -0.945000000    -3.781000000     4.009000000
C     0.037000000    -2.378000000    -2.148000000
C    -1.952000000    -1.929000000    -2.934000000
C    -1.333000000    -2.703000000    -3.867000000
C     0.945000000    -3.781000000    -4.009000000
H     2.025000000    -0.643000000    -3.183000000
H     2.240000000     1.170000000    -4.842000001
H     2.198000000     3.549000000    -4.158000000
H     2.010000000     5.253000001    -2.308000000
H     1.770000000     5.769000001     0.093000000
H     1.553000000     4.914000001     2.491000000
H     1.359000000     2.942000000     4.025000000
H     1.349000000     0.637000000     3.043000000
H    -2.025000000    -0.643000000     3.183000000
H    -2.240000000     1.170000000     4.842000001
H    -2.198000000     3.549000000     4.158000000
H    -2.010000000     5.253000001     2.308000000
H    -1.770000000     5.769000001    -0.093000000
H    -1.553000000     4.914000001    -2.491000000
H    -1.359000000     2.942000000    -4.025000000
H    -1.349000000     0.637000000    -3.043000000
H     2.958000000    -1.521000000     2.922000000
H     1.666000000    -3.099000000     4.818000001
H    -1.909000000    -3.261000000     3.969000000
H    -0.661000000    -3.944000000     5.053000001
H    -1.053000000    -4.750000001     3.507000000
H    -2.958000000    -1.521000000    -2.922000000
H    -1.666000000    -3.099000000    -4.818000001
H     1.909000000    -3.261000000    -3.969000000
H     0.661000000    -3.945000000    -5.053000001
H     1.053000000    -4.750000001    -3.507000000
